# Supplementary material for: Cerebellar associative sensory learning defects in five mouse autism models
Source: eLife. 2015 Jul 9;4:e06085. doi: 10.7554/eLife.06085 (PMC4512177; doi:10.7554/eLife.06085)
Supplement: Figure 1—source data 1. — Last column, results of comparison across all wild-type cohorts. Statistical test indicated. DOI: http://dx.doi.org/10.7554/eLife.06085.004 [file elife06085s001.xlsx]

## Sheet: Sheet4
Eyeblink conditioning parameter	WT value (mean ± SEM)	statistical comparison across WT cohorts
response probability (acquisition, sessions 9-12)	55.3% ± 12.9%	one-way ANOVA, p = 0.11, F(4,64) = 2.16
response amplitude (acquisition, sessions 9-12)	0.37 ± 0.11 (norm. to UR amp.)	one-way ANOVA, p = 0.36, F(4,64) = 1.84
response probability (extinction)	7.1% ± 2.4% (session 4)	timecourse: two-way repeated-measures ANOVA: main group effect, p = 0.1, F(4,45) = 2.23
response probability (re-acquisition)	50.9% ± 22.0% (session 3)	timecourse: two-way repeated measures ANOVA, main group effect, p = 0.1, F(4,46) = 1.81
onset latency (acquisition, sessions 9-12)	132 ± 23 msec after CS onset	one-way ANOVA, p = 0.2, F(4,64) = 1.44
peak latency (acquisition, sessions 9-12)	307 ± 39 msec after CS onset	one-way ANOVA, p = 0.1, F(4,64) = 2.09
rise time (acquistiion, sessions 9-12)	126 ± 43 msec	one-way ANOVA, p = 0.2, F(4,64) = 1.56
